# Supplementary material for: TADOSS: computational estimation of tandem domain swap stability
Source: Bioinformatics. 2018 Nov 30;35(14):2507–8. doi: 10.1093/bioinformatics/bty974 (PMC6612889; doi:10.1093/bioinformatics/bty974)
Supplement: bty974_Supplementary_Data [file bty974_supplementary_data.zip]

Archive with 3 entries (2 files):
- bty974-Suppl_data/
- bty974-Suppl_data/Supplementary_Data_energetic_model.pdf
- bty974-Suppl_data/Supplementary_Data.pdf
